# Supplementary material for: Research on high performance combustible gas concentration sensor based on pyramid beam splitter matrix
Source: PLoS One. 2024 May 16;19(5):e0300374. doi: 10.1371/journal.pone.0300374 (PMC11098315; doi:10.1371/journal.pone.0300374)
Supplement: S1 Data — (XLSX) [file pone.0300374.s001.xlsx]

## Sheet: Gas concentrarion detection
Cona	0%Conb	10%Cona	20%Cona	30%Cona	40%Cona	50%Cona	60%Cona	70%Cona	80%Cona	90%Cona
	1037.26	933.538	829.811	726.085	622.358	518.632	414.906	311.179	207.453	103.726
	1037.26	933.538	829.811	726.085	622.358	518.632	414.906	311.179	207.453	103.726
R1	1037.26	1037.26	1037.26	1037.26	1037.26	1037.26	1037.26	1037.26	1037.26	1037.26
R2	1037.26	1037.26	1037.26	1037.26	1037.26	1037.26	1037.26	1037.26	1037.26	1037.26
Q1	1	0.9	0.8	0.7	0.6	0.5	0.4	0.3	0.2	0.1
Q2	1	0.9	0.8	0.7	0.6	0.5	0.4	0.3	0.2	0.1
Q3	1	0.9	0.8	0.7	0.6	0.5	0.4	0.3	0.2	0.1
Q4	1	0.9	0.8	0.7	0.6	0.5	0.4	0.3	0.2	0.1
C1	1.92815e-09	0.1	0.2	0.3	0.4	0.5	0.6	0.7	0.8	0.9
C2	9.64075e-10	0.1	0.2	0.3	0.4	0.5	0.6	0.7	0.8	0.9
C3	4.82037e-09	0.1	0.2	0.3	0.4	0.5	0.6	0.7	0.8	0.9
C4	3.8563e-09	0.1	0.2	0.3	0.4	0.5	0.6	0.7	0.8	0.9
C	2.89222e-09	0.1	0.2	0.3	0.4	0.5	0.6	0.7	0.8	0.9
		1.3719e-09	1.21947e-09	1.06704e-09	9.14602e-10	7.62168e-10	6.09734e-10	4.57301e-10	3.04867e-10	1.52434e-10
		0.014PPM	0.012PPM	0.011PPM	0.009PPM	0.0076PPM	0.0061PPM	0.0046PPM	0.003PPM	0.0015PPM

## Sheet: ppm detection
																						1037.26	1037.26	1037.26	1037.26	0.5028PPM	0.015
	1037.26	1037.26	1037.26	1037.26	0.999999	0.999999	0.999999	0.999999
							-	-
	5.01928e-07	5.00964e-07	5.0482e-07	5.03856e-07	5.02892e-07	1.52434e-09	-	-
	5.019PPM	5.009PPM	5.048PPM	5.038PPM	5.028PPM	0.0154PPM

## Sheet: High humidity experiment
			Cona	0%Conb	10%Cona	20%Cona	30%Cona	40%Cona	50%Cona	60%Cona	70%Cona	80%Cona	90%Cona		20%LEL	0.6
				1037.26	933.538	829.811	726.085	622.358	518.632	414.906	311.179	207.453	103.726		775.044	387.522
				1037.26	933.538	829.811	726.085	622.358	518.632	414.906	311.179	207.453	103.726		775.044	387.522
				1037.26	1037.26	1037.26	1037.26	1037.26	1037.26	1037.26	1037.26	1037.26	1037.26	R1	968.805	968.805
				1037.26	1037.26	1037.26	1037.26	1037.26	1037.26	1037.26	1037.26	1037.26	1037.26	R2	968.805	968.805
				1	0.9	0.8	0.7	0.6	0.5	0.4	0.3	0.2	0.1	Q1	0.8	0.4
				1	0.9	0.8	0.7	0.6	0.5	0.4	0.3	0.2	0.1	Q2	0.8	0.4
				1	0.9	0.8	0.7	0.6	0.5	0.4	0.3	0.2	0.1	Q3	0.8	0.4
				1	0.9	0.8	0.7	0.6	0.5	0.4	0.3	0.2	0.1	Q4	0.8	0.4
				1.92815e-09	0.1	0.2	0.3	0.4	0.5	0.6	0.7	0.8	0.9	C1	0.2	0.6
				9.64075e-10	0.1	0.2	0.3	0.4	0.5	0.6	0.7	0.8	0.9	C2	0.2	0.6
				4.82037e-09	0.1	0.2	0.3	0.4	0.5	0.6	0.7	0.8	0.9	C3	0.2	0.6
				3.8563e-09	0.1	0.2	0.3	0.4	0.5	0.6	0.7	0.8	0.9	C4	0.2	0.6
				2.89222e-09	0.1	0.2	0.3	0.4	0.5	0.6	0.7	0.8	0.9	C	0.2	0.4
					1.3719e-09	1.21947e-09	1.06704e-09	9.14602e-10	7.62168e-10	6.09734e-10	4.57301e-10	3.04867e-10	1.52434e-10		1.21947e-09	6.09734e-10
					0.014PPM	0.012PPM	0.011PPM	0.009PPM	0.0076PPM	0.0061PPM	0.0046PPM	0.003PPM	0.0015PPM		0.012PPm

## Sheet: High Dust Experiment
		Cona	0%Conb	10%Cona	20%Cona	30%Cona	40%Cona	50%Cona	60%Cona	70%Cona	80%Cona	90%Cona			浓度	浓度
			1037.26	933.538	829.811	726.085	622.358	518.632	414.906	311.179	207.453	103.726			458.056	150.403
			1037.26	933.538	829.811	726.085	622.358	518.632	414.906	311.179	207.453	103.726			458.056	150.403
			1037.26	1037.26	1037.26	1037.26	1037.26	1037.26	1037.26	1037.26	1037.26	1037.26		R1	763.426	752.016
			1037.26	1037.26	1037.26	1037.26	1037.26	1037.26	1037.26	1037.26	1037.26	1037.26		R2	763.426	752.016
			1	0.9	0.8	0.7	0.6	0.5	0.4	0.3	0.2	0.1		Q1	0.6	0.2
			1	0.9	0.8	0.7	0.6	0.5	0.4	0.3	0.2	0.1		Q2	0.6	0.2
			1	0.9	0.8	0.7	0.6	0.5	0.4	0.3	0.2	0.1		Q3	0.6	0.2
			1	0.9	0.8	0.7	0.6	0.5	0.4	0.3	0.2	0.1		Q4	0.6	0.2
			1.92815e-09	0.1	0.2	0.3	0.4	0.5	0.6	0.7	0.8	0.9		C1	0.4	0.8
			9.64075e-10	0.1	0.2	0.3	0.4	0.5	0.6	0.7	0.8	0.9		C2	0.4	0.8
			4.82037e-09	0.1	0.2	0.3	0.4	0.5	0.6	0.7	0.8	0.9		C3	0.4	0.8
			3.8563e-09	0.1	0.2	0.3	0.4	0.5	0.6	0.7	0.8	0.9		C4	0.4	0.8
			2.89222e-09	0.1	0.2	0.3	0.4	0.5	0.4	0.3	0.2	0.1		C	0.4	0.8
				1.3719e-09	1.21947e-09	1.06704e-09	9.14602e-10	7.62168e-10	6.09734e-10	4.57301e-10	3.04867e-10	1.52434e-10			6.30346e-10	2.10115e-10
				0.014PPM	0.012PPM	0.011PPM	0.009PPM	0.0076PPM	0.0061PPM	0.0046PPM	0.003PPM	0.0015PPM
